# Supplementary material for: Optimized Proteome Reduction for Integrative Top–Down Proteomics
Source: Proteomes. 2023 Mar 6;11(1):10. doi: 10.3390/proteomes11010010 (PMC10059017; doi:10.3390/proteomes11010010)
Supplement: Supplementary file 1 [file proteomes-11-00010-s001.zip]

Archive with 1 entries (1 files):
- proteomes-2200194-supplementary.pdf
